# Supplementary material for: Effects of palonosetron for prophylaxis of postoperative nausea and vomiting in high-risk patients undergoing total knee arthroplasty: A prospective, randomized, double-blind, placebo-controlled study
Source: PLoS One. 2018 May 14;13(5):e0196388. doi: 10.1371/journal.pone.0196388 (PMC5951557; doi:10.1371/journal.pone.0196388)
Supplement: S1 Data — (XLSX) [file pone.0196388.s003.xlsx]

## Sheet: Sheet1
Enroll no.	Group	Age	Ht	Wt	Rt/Lt	Anes Time	Level-1	Level-2	Bupiva	N2	N24h	N48h	V2h	V24h	V48h	AE 2h	AE 24h	AE 48h	VAS2h	VAS24h	VAS48h	PCA 2h	PCA24h	PCA48h	Sati48h
1	1	75	141	56.5	2	140	6	8	11	0	0	0	0	0	0	0	0	0	3	2	3	0	0	2	90
2	1	73	159	69.2	1	170	6	12	13	0	0	0	0	0	0	0	0	0	3	3	3	2	19	27	80
3	0	70	150.1	73.3	2	130	5	14	12	0	0	0	0	0	0	0	0	0	3	5	4	0	6	32	70
4	0	78	145	48.5	2	130	4	7	13	0	0	0	0	0	0	0	0	0	0	5	4	2	15	30	80
5	0	75	156.1	64.8	1	125	3	6	13	0	0	0	0	0	0	0	0	0	0	2	3	0	4	37	90
6	0	82	146.6	52.2	2	135	6	6	13	0	1	0	0	1	0	0	1	0	3	3	2	0	0	17	80
7	0	75	155.7	56.4	1	160	10	8	15	1	1	0	0	1	0	0	1	0	4	3	3	0	3	25	70
8	0	71	152	61.4	2	160	5	13	14	0	0	0	0	0	0	0	0	0	0	2	3	4	2	7	90
9	1	76	155.8	63.1	2	160	4	5	12	0	1	0	0	1	0	0	1	0	0	3	5	0	3	17	90
10	0	72	152.9	84.8	1	190	8	4	12	0	0	0	0	0	0	0	0	0	0	3	3	3	20	31	90
11	1	66	144.1	45.8	1	180	3	8	12	0	0	0	0	0	0	0	0	0	0	3	4	0	5	45	90
12	1	90	147.7	48.9	1	105	4	7	13	0	0	0	0	0	0	0	0	0	2	3	2	0	0	20	100
13	0	68	156.5	90.6	2	165	11	10	13	0	0	0	0	0	0	0	0	0	0	4	5	6	59	100	70
14	0	74	153.5	54.8	2	155	5	8	14	0	1	0	0	1	0	0	1	0	0	3	3	0	3	13	80
15	1	73	151.4	58.6	2	145	6	5	13	0	1	0	0	0	0	0	1	0	0	3	3	0	2	18	90
16	1	80	145.5	70.5	2	120	4	5	11	0	0	0	0	0	0	0	0	0	0	3	6	0	5	20	70
17	1	75	166.5	83.2	2	155	10	6	14	0	0	0	0	0	0	0	0	0	0	5	4	4	9	49	60
18	1	72	156	63.9	1	130	8	6	11	0	0	0	0	0	0	0	0	0	3	3	3	0	1	1	90
19	0	66	151.5	57.1	2	175	8	8	11	0	0	0	0	0	0	0	0	0	3	3	3	1	10	37	90
20	1	71	150.4	54.8	1	140	4	8	12	0	0	0	0	0	0	0	0	0	0	3	2	0	3	17	90
21	0	84	151.5	58.4	1	155	6	6	13	0	0	0	0	0	0	0	0	0	3	4	3	0	4	39	80
22	0	76	147.7	64.1	1	135	6	3	11	1	1	1	0	1	1	1	1	1	3	3	3	0	5	6	20
23	0	67	162.7	74.9	1	125	12	13	12	0	1	0	0	1	0	0	1	0	0	4	5	0	15	33	60
24	0	71	160.3	70.8	2	175	6	3	11	0	1	0	0	1	0	0	1	0	0	5	3	1	3	14	50
25	0	58	153	53	1	140	5	5	11	0	0	0	0	0	0	0	0	0	0	1	2	0	2	4	90
26	1	51	163.3	79.3	2	165	8	6	13	0	0	0	0	0	0	0	0	0	0	3	3	0	7	17	90
27	0	71	170.3	84.8	1	175	11	4	13	0	0	0	0	0	0	0	0	0	0	3	3	2	13	43	80
28	0	71	151.4	60.4	2	120	6	8	12	0	1	0	0	1	0	0	1	0	0	4	3	0	2	6	70
29	1	69	150.1	61	2	120	10	8	13	0	0	0	0	0	0	0	0	0	0	3	3	0	2	27	80
30	1	69	146.3	56.6	2	200	7	7	11	0	0	0	0	0	0	0	0	0	0	2	3	1	8	22	90
31	1	68	147.8	56.1	1	120	10	5	11	0	0	0	0	0	0	0	0	0	0	3	5	0	1	23	80
32	0	72	151.6	55.6	1	165	10	10	13	0	1	0	0	0	0	0	0	0	0	5	5	5	34	34	70
33	0	65	153.3	66.1	2	170	12	10	12	0	0	0	0	0	0	0	0	0	0	3	3	0	4	12	100
34	1	62	145.3	53.9	1	180	6	4	13	0	1	1	0	0	0	0	1	1	0	5	4	1	12	31	80
35	1	61	152.5	66.5	2	145	12	8	12	0	0	0	0	0	0	0	0	0	0	2	3	0	1	13	90
36	1	74	144	62.3	1	200	10	4	11	0	0	0	0	0	0	0	0	0	0	3	3	0	1	13	100
37	1	73	174.5	78.2	1	135	11	10	12	0	0	0	0	0	0	0	0	0	0	4	4	0	1	1	80
38	1	73	141.8	49.2	2	195	4	4	12	0	0	0	0	0	0	0	0	0	0	1	2	0	0	2	100
39	1	85	154.7	62.2	2	165	6	12	13	0	0	0	0	0	0	0	0	0	0	3	5	0	2	29	80
40	1	75	149.2	60.9	1	160	11	11	12	0	0	0	0	0	0	0	0	0	0	3	3	3	17	45	80
41	1	64	155.3	60.4	2	210	11	7	11	0	0	0	0	0	0	0	0	0	0	3	3	0	2	4	80
42	1	76	155.2	73.3	2	180	8	8	12	0	0	0	0	0	0	0	0	0	1	4	3	1	15	23	100
43	0	58	152	56	1	175	10	11	12	0	1	0	0	0	0	0	1	0	1	4	4	1	15	38	90
44	0	71	153	57	1	115	10	8	12	0	0	0	0	0	0	0	0	0	1	2	3	0	5	17	60
45	0	73	141.5	47	2	160	5	12	12	0	1	0	0	1	0	0	1	0	2	3	4	1	11	32	90
46	0	80	146.2	60.9	2	120	5	7	11	0	0	0	0	0	0	0	0	0	2	3	2	0	4	20	80
47	0	78	142	51.6	1	135	10	6	13	0	0	0	0	0	0	0	0	0	2	4	4	0	5	15	90
48	1	74	142	61.9	1	150	10	10	13	0	0	0	0	0	0	0	0	0	0	3	3	0	5	12	90
49	1	77	147	67	1	160	8	14	12	0	1	0	0	1	0	0	1	0	0	3	2	0	1	4	80
50	0	73	153.7	62.4	2	160	6	14	15	0	0	0	0	0	0	0	0	0	0	4	3	0	20	48	80
51	1	67	174.4	97.7	2	140	11	13	14	0	0	0	0	0	0	0	0	0	2	3	3	0	3	15	70
52	1	69	158.5	61.9	1	155	5	3	12	1	1	0	0	0	0	1	1	0	0	1	2	0	0	4	80
53	0	60	147.9	51.6	2	135	6	4	12	0	0	0	0	1	0	0	1	0	1	2	3	1	18	48	80
54	0	73	148.9	61.8	2	135	10	5	12	0	0	0	0	0	0	0	0	0	0	3	2	0	2	25	90
55	0	74	164.6	71.7	1	145	10	6	12	0	0	0	0	0	0	0	0	0	0	3	2	0	4	25	80
56	1	82	151.2	55.7	1	135	5	8	11	0	0	0	0	0	0	0	0	0	0	4	4	1	9	10	90
57	0	80	144.1	48.1	1	135	6	11	12	0	1	1	0	1	0	0	1	1	0	2	3	0	2	8	60
58	1	68	148.2	59.6	2	165	6	4	13	0	1	0	0	0	0	0	1	0	0	4	4	0	4	8	90
59	1	66	146.5	48.1	1	195	6	14	13	0	0	0	0	0	0	0	0	0	0	2	4	0	2	15	80
60	0	78	141.9	66.2	1	145	4	8	12	0	1	1	0	1	0	0	1	0	0	3	3	1	17	37	80
61	0	65	150.4	67.1	1	165	7	5	12	0	0	0	0	0	0	0	0	0	0	4	3	0	2	12	100
62	0	81	144.8	50.7	1	105	6	8	15	0	0	0	0	0	0	0	0	0	0	3	4	0	2	0	80
63	1	78	157.5	67.4	1	195	9	8	13	0	0	0	0	0	0	0	0	0	0	2	3	1	3	12	100
64	0	76	158	59.4	2	165	10	7	12	0	0	0	0	0	0	0	0	0	0	3	2	0	1	7	70
65	1	63	159.9	72.6	2	160	5	5	11	0	1	0	0	1	0	0	1	0	0	2	2	0	2	13	80
66	1	78	160.8	61.8	1	150	3	6	12	0	0	0	0	0	0	0	0	0	0	3	3	3	5	17	90
67	0	76	157.9	72.1	2	130	6	6	10	0	0	0	0	0	0	0	0	0	0	3	3	1	28	35	80
68	1	79	159.6	62.7	1	180	11	11	13	0	0	0	0	0	0	0	0	0	0	3	2	0	1	3	80
69	1	81	148.2	50.8	1	140	2	8	12	0	1	0	0	0	0	0	1	0	0	4	3	0	3	24	90
70	1	69	151.3	59.5	1	140	10	5	13	0	0	0	0	0	0	0	0	0	0	3	4	0	1	9	80
71	0	73	149.7	59.1	1	125	7	12	12	1	1	0	1	1	0	1	1	0	0	3	3	0	1	1	90
72	1	78	142.1	48.4	2	110	6	5	12	1	1	1	0	1	0	1	1	1	0	4	4	0	2	13	80
73	1	79	143.1	49	2	120	5	5	12	0	0	0	0	0	0	0	0	0	0	3	2	0	2	2	70
74	0	78	153	62.2	1	115	6	6	12	0	1	0	0	0	0	0	1	0	0	2	3	1	2	6	80
75	1	76	153.4	70.8	1	145	9	10	13	0	0	0	0	0	0	0	0	0	0	2	3	1	13	23	90
76	0	69	157.6	65	1	140	5	7	13	0	0	0	0	0	0	0	0	0	0	2	3	0	0	12	90
77	0	76	156.5	60	1	155	3	3	12	1	1	0	0	1	0	0	1	0	0	3	4	1	7	16	70
78	1	65	161.7	65.8	1	120	5	5	14	0	0	0	0	0	0	0	0	0	0	3	3	0	3	20	80
79	0	76	147.7	57.7	1	140	8	8	12	0	1	0	0	1	0	0	1	0	0	3	5	1	11	35	90
80	1	65	152	55	2	130	6	13	12	0	0	0	0	0	0	0	0	0	0	3	3	1	5	40	90
81	0	69	154.6	69.2	2	202	8	8	13	0	0	1	0	0	0	0	0	1	0	3	3	0	6	21	80
82	0	81	154.4	61	1	130	11	13	11	0	0	0	0	0	0	0	0	0	0	2	4	0	2	9	90
83	0	63	167	71.5	2	165	8	5	13	0	0	0	0	0	0	0	0	0	0	2	2	0	1	8	100
84	1	73	156.2	62.5	1	120	10	10	14	0	1	0	0	1	0	0	1	0	0	4	4	0	6	8	80
85	0	77	146.7	56.2	1	155	4	4	13	0	0	0	0	0	0	0	0	0	0	1	3	3	7	16	90
86	0	77	145	56.5	1	140	8	8	10	0	0	0	0	0	0	0	0	0	0	4	3	2	1	10	100
87	1	68	145.4	62.9	2	140	5	5	12	0	0	0	0	0	0	0	0	0	0	2	4	0	38	78	80
88	1	83	144	53.2	2	135	6	8	12	0	0	0	0	0	0	0	0	0	0	1	2	0	0	6	100
89	1	76	150.1	53.9	2	135	4	6	12	0	0	0	0	0	0	0	0	0	0	4	4	0	5	20	100
90	1	74	147.6	62.7	1	120	10	10	12	0	0	0	0	0	0	0	0	0	0	3	4	0	6	18	100
91	0	79	167.1	69	2	205	4	10	13	0	0	0	0	0	0	0	0	0	0	2	1	0	0	3	90
92	1	66	159.8	66.3	2	140	10	12	11	0	0	0	0	0	0	0	0	0	0	2	4	1	6	17	60
93	1	67	163.3	77	1	240	6	6	10	0	0	0	0	0	0	0	0	0	0	1	3	0	32	75	60
94	1	75	153.5	59.9	1	110	8	11	12	0	0	0	0	0	0	0	0	0	0	1	3	0	12	41	100
95	0	82	150.5	61.3	2	130	9	13	14	0	0	0	0	0	0	0	0	0	0	3	3	0	24	50	80
96	0	74	155.2	65.9	1	130	4	6	14	0	1	1	0	1	0	0	1	1	0	3	3	0	13	13	70
97	0	83	140.3	50	2	125	12	12	12	0	0	0	0	0	0	0	0	0	0	2	2	0	1	3	50
98	0	65	154.8	73.1	2	140	8	10	13	0	0	0	0	0	0	0	0	0	0	3	4	0	2	8	80
99	1	71	149.3	62	1	190	6	6	12	0	0	0	0	0	0	0	0	0	0	3	3	0	11	29	90
100	1	67	139.8	53.1	2	205	4	10	12	0	0	0	0	0	0	0	0	0	0	1	2	2	9	22	90
101	0	60	149.8	60.7	1	130	4	8	11	1	1	1	0	1	0	1	1	1	0	4	3	0	3	5	70
102	1	82	149.7	63	1	145	4	6	12	1	0	0	0	0	0	0	0	0	0	4	3	0	2	7	80
103	0	72	165.7	66.9	1	125	10	7	14	0	0	0	0	0	0	0	0	0	0	3	3	2	20	35	100
104	0	68	163.1	74.9	1	150	6	10	12	0	0	0	0	0	0	0	0	0	0	4	3	4	2	4	100
105	1	65	150.3	71.7	2	150	7	7	12	0	0	0	0	0	0	0	0	0	0	5	4	2	21	30	90
106	1	76	150.6	57.8	1	155	9	6	13	0	1	0	0	0	0	0	1	0	0	0	0	0	0	1	30
107	1	65	151.3	58.9	1	145	6	8	12	0	1	0	0	1	0	0	1	0	0	3	4	0	3	10	70
108	1	63	149.9	54.1	2	185	4	8	13	0	0	0	0	0	0	0	0	0	0	3	4	5	20	54	100
109	0	71	158	74	2	140	5	6	11	0	1	0	0	0	0	0	1	0	0	3	3	0	7	20	60
110	0	69	144.3	69.7	1	120	4	4	12	0	1	0	0	0	0	0	1	0	0	2	3	0	3	11	60
111	0	78	146.5	45.2	2	190	6	6	12	0	0	0	0	0	0	0	0	0	0	4	3	1	12	33	80
112	1	65	157.1	77.1	2	185	3	5	12	0	0	0	0	0	0	0	0	0	0	4	4	0	4	16	90
113	0	73	145	50.4	2	170	10	3	13	0	1	0	0	1	0	0	1	0	0	4	3	0	3	16	50
114	1	73	139.5	53.2	2	125	5	5	11	0	0	0	0	0	0	0	0	0	0	1	3	0	0	24	80
115	1	82	153.2	61	1	130	10	8	10	0	0	0	0	0	0	0	0	0	2	3	3	1	10	20	90
